# Supplementary material for: Data-driven analysis using multiple self-report questionnaires to identify college students at high risk of depressive disorder
Source: Sci Rep. 2020 May 12;10:7867. doi: 10.1038/s41598-020-64709-7 (PMC7217968; doi:10.1038/s41598-020-64709-7)
Supplement: Supplementary file 2 — Supplementary information2 [file 41598_2020_64709_MOESM2_ESM.xlsx]

## Sheet: Description
Questionnaire form	Ⅰ	Ⅱ	Ⅲ
#records	6608	5685	9981
Items	The presence of items			Detail
Age	TRUE	TRUE	TRUE
Sex	TRUE	TRUE	TRUE		Male (0). Female (1).
Grade	TRUE	TRUE	TRUE
Smoking	TRUE	TRUE	TRUE		Never (1). Yes, but now I quit smoking (2). Smoking (3).
Concern No.	TRUE	TRUE	TRUE		The number of concerns (0~10; grade, career, health, religion, violence, relationship with advisor, friends, opposite gender, family, and the other problem)
Sleep cycle	TRUE	TRUE	TRUE		Regular (1). Irregular in bedtime or wake-up time (2). Irregular in both bedtime and wake-up time (3)
Sleep amount	TRUE	TRUE	TRUE		Sleep time in hours
BDI	TRUE	FALSE	FALSE	Beck Depression Inventory	0~63; 0~9 (not depressed), 10~15 (mild depression), 16~23 (moderate depression), 24~63 (severe depression)
CAGE	TRUE	TRUE	TRUE	CAGE questionnaire	The number of questions answered 'yes' (0~4)
Mentor-intrafam	TRUE	TRUE	TRUE		The number of mentors in family
Mentor-extrafam	TRUE	TRUE	TRUE		The number of mentors outside family
SAS	TRUE	TRUE	FALSE	Smartphone Addiction Scale	33~198
PSQI	TRUE	TRUE	TRUE	Pittsburgh Sleep Quality Index	0~21; Total score, a score of 5 or higher means poor sleep quality
PSQI-C1	TRUE	TRUE	TRUE		0~3; PSQI Component 1: Subjective sleep quality
PSQI-C2	TRUE	TRUE	TRUE		0~3; PSQI Component 2: Sleep latency
PSQI-C3	TRUE	TRUE	TRUE		0~3; PSQI Component 3: Sleep duration
PSQI-C4	TRUE	TRUE	TRUE		0~3; PSQI Component 4: Sleep efficiency
PSQI-C5	TRUE	TRUE	TRUE		0~3; PSQI Component 5: Sleep disturbance
PSQI-C6	TRUE	TRUE	TRUE		0~3; PSQI Component 6: Use of sleep medication
PSQI-C7	TRUE	TRUE	TRUE		0~3; PSQI Component 7: Daytime dysfunction
BAI	TRUE	FALSE	FALSE	Beck Anxiety Inventory	0~63; 0~7 (minimal anxiety), 8~15 (mild anxiety), 16~25 (moderate anxiety), 26~63 (severe anxiety)
LSAS1	TRUE	TRUE	TRUE	Liebowitz Social Anxiety Scale	0~72; Fear felt during the situations
LSAS2	TRUE	TRUE	TRUE		0~72; Avoidance of the situation
LEC	TRUE	FALSE	FALSE	Life Events Checklist	19~85;
LEC-DE	TRUE	FALSE	FALSE		0~17; The number of traumatic events answered 'Happened to me'
IES-R	TRUE	TRUE	FALSE	The Impact of Event Scale - Revised	0~88
IES-R-I	TRUE	TRUE	FALSE		0~32; intrusion
IES-R-A	TRUE	TRUE	FALSE		0~32; avoidance
IES-R-H	TRUE	TRUE	FALSE		0~24; hyperarousal
VAQ-parents	TRUE	TRUE	FALSE	Verbal abuse from parents	0~120; 0-8 points per item, 15 items using 9-point Likert scale
VAQ-superiors	TRUE	TRUE	FALSE	Verbal abuse from superiors	0~105
VAQ-peers	FALSE	TRUE	FALSE	Verbal abuse from peers	0~105
BSI	TRUE	TRUE	FALSE	Beck Scale for Suicidal Ideation	0~38; Korean version of Beck Scale for Suicidal Ideation
ASRS-v1.1 (score)	TRUE	TRUE	FALSE	adult ADHD self-report scale (ASRS-v1.1) symptom checklist	0~6; The number of items checked in darkly shaded area in part A
ASRS-v1.1	TRUE	TRUE	FALSE		0(no, ASRS-v1.1 (score)<4), 1(yes, ASRS-v1.1 (score)>=4)
VVE-parents	TRUE	FALSE	FALSE	Verbal violence experience from parents	0(no),1(yes);
VVE-peers	TRUE	FALSE	FALSE	Verbal violence experience from peers	0(no),1(yes)
VVE-superior	TRUE	FALSE	FALSE	Verbal violence experience from superiors, teachers, professors	0(no),1(yes)
PVE-parents	TRUE	FALSE	FALSE	Physical violence experience from parents	0(no),1(yes)
PVE-peers	TRUE	FALSE	FALSE	Physical violence experience from peers	0(no),1(yes)
PVE-superiors	TRUE	FALSE	FALSE	Physical violence experience from superiors, teachers, professors	0(no),1(yes)
SVE-parents	TRUE	FALSE	FALSE	Sexual violence experience from parents	0(no),1(yes)
SVE-peers	TRUE	FALSE	FALSE	Sexual violence experience from peers	0(no),1(yes)
SVE-superiors	TRUE	FALSE	FALSE	Sexual violence experience from superiors, teachers, professors	0(no),1(yes)
SVE-others	TRUE	FALSE	FALSE	Sexual violence experience from others	0(no),1(yes)
Network No.	FALSE	TRUE	TRUE		The number of networks
PHQ-9	FALSE	TRUE	TRUE	Patient Health Questionnaire-9	0~27
PHQ-9 (severity)	FALSE	TRUE	TRUE		0(normal)(1), 1~4(minimal depression)(2), 5~9(mild depression)(3), 10~14(moderate depression)(4), 15~19(moderately severe depression)(5)
PHQ-9-FI	FALSE	TRUE	TRUE		About functional impairment
GAD-7	FALSE	TRUE	TRUE	Generalized Anxiety Disorder-7	0~21
KSI (2w)	FALSE	TRUE	TRUE	KAIST Scale for Suicidal Ideation	0~56; Scale for suicidal ideation within 2 weeks
KSI (1y)	FALSE	TRUE	TRUE		0~56; Scale for suicidal ideation within 1 year
RAS	FALSE	FALSE	TRUE	Resilience Appraisals Scale	12~60
RSES	FALSE	FALSE	TRUE	Rosenberg Self-Esteem Scale	10~40
Reliability	FALSE	FALSE	TRUE		Response reliability. 1(reliable), 2(non-reliable)
#Items	44	38	30

## Sheet: Age
ANOVA results for slope
Description
Groups	Mean	SE	Count	z	P value	Summary
screen	0.0416171	0.0035395	25539	11.7579	6.43305e-32	***
unsup	0.014573	0.00300592	25539	4.84812	1.24637e-06	***
semi	0.0270408	0.00312816	25539	8.64429	5.41404e-18	***
ANOVA
Sources	SS	df	MS	F	P value	Summary
Between Groups	9.35827	2	4.67913	17.5331	2.43901e-08	***
Within Groups	20446.3	76614	0.266874
Total	20455.7	76616	0.266989
Tukey's Post Hoc Test
Group 1	Group 2	Mean diff.	SE of diff.	q	P value	Summary
screen	unsup	0.027044	0.00328357	8.23617	1.7242e-08	***
	semi	0.0145763	0.00334017	4.36394	0.00575846	**
unsup	semi	-0.0124677	0.00306765	4.06426	0.0113055	*
ANOVA results for none|mild
Description
Groups	Mean	SE	Count	z	P value	Summary
screen	53.0428	2.52377	25539	21.0173	4.55513e-98	***
unsup	10.3054	2.80635	25539	3.67216	0.000240509	***
semi	45.0987	2.55706	25539	17.6369	1.28299e-69	***
ANOVA
Sources	SS	df	MS	F	P value	Summary
Between Groups	2.63918e+07	2	1.31959e+07	74.5823	4.37339e-33	***
Within Groups	1.35554e+10	76614	176930
Total	1.35817e+10	76616	177270
Tukey's Post Hoc Test
Group 1	Group 2	Mean diff.	SE of diff.	q	P value	Summary
screen	unsup	42.7374	2.6688	16.0137	0	***
	semi	7.94409	2.54047	3.12702	0.0692938	NS
unsup	semi	-34.7933	2.6846	12.9603	3.57492e-14	***
ANOVA results for mild|high
Description
Groups	Mean	SE	Count	z	P value	Summary
screen	88.9529	5.57486	25539	15.9561	2.58473e-57	***
unsup	198.82	36.217	25539	5.48971	4.02601e-08	***
semi	87.2332	7.4004	25539	11.7876	4.52059e-32	***
ANOVA
Sources	SS	df	MS	F	P value	Summary
Between Groups	2.08786e+08	2	1.04393e+08	8.77472	0.000154747	***
Within Groups	9.11479e+11	76614	1.1897e+07
Total	9.11687e+11	76616	1.18994e+07
Tukey's Post Hoc Test
Group 1	Group 2	Mean diff.	SE of diff.	q	P value	Summary
screen	unsup	-109.868	25.9109	4.24021	0.00765001	**
	semi	1.71968	6.55152	0.262485	0.981188	NS
unsup	semi	111.587	26.1384	4.26909	0.00716424	**

## Sheet: Sex
ANOVA results for slope
Description
Groups	Mean	SE	Count	z	P value	Summary
screen	0.52599	0.0345167	25539	15.2387	1.95782e-52	***
unsup	0.899415	0.0310041	25539	29.0095	4.98762e-185	***
semi	0.790147	0.0297714	25539	26.5405	3.30812e-155	***
ANOVA
Sources	SS	df	MS	F	P value	Summary
Between Groups	1882.78	2	941.389	36.3878	1.60125e-16	***
Within Groups	1.98208e+06	76614	25.871
Total	1.98396e+06	76616	25.8949
Tukey's Post Hoc Test
Group 1	Group 2	Mean diff.	SE of diff.	q	P value	Summary
screen	unsup	-0.373425	0.0328075	11.3823	4.11893e-14	***
	semi	-0.264158	0.0322315	8.19563	2.04613e-08	***
unsup	semi	0.109268	0.030394	3.59504	0.0296539	*
ANOVA results for none|mild
Description
Groups	Mean	SE	Count	z	P value	Summary
screen	2.56226	0.154581	25539	16.5755	1.04795e-61	***
unsup	-0.0196636	0.0157529	25539	-1.24825	0.21194	NS
semi	0.970571	0.032121	25539	30.2161	1.45722e-200	***
ANOVA
Sources	SS	df	MS	F	P value	Summary
Between Groups	86665.4	2	43332.7	202.19	2.63614e-88	***
Within Groups	1.64197e+07	76614	214.317
Total	1.65063e+07	76616	215.442
Tukey's Post Hoc Test
Group 1	Group 2	Mean diff.	SE of diff.	q	P value	Summary
screen	unsup	2.58192	0.109871	23.4995	0	***
	semi	1.59169	0.11164	14.2573	3.27516e-14	***
unsup	semi	-0.990234	0.0252974	39.1437	0	***
ANOVA results for mild|high
Description
Groups	Mean	SE	Count	z	P value	Summary
screen	5.41112	0.341022	25539	15.8674	1.06622e-56	***
unsup	3.11505	0.100208	25539	31.0859	3.73627e-212	***
semi	2.44225	0.0842101	25539	29.0019	6.22751e-185	***
ANOVA
Sources	SS	df	MS	F	P value	Summary
Between Groups	123768	2	61884.2	54.4813	2.26927e-24	***
Within Groups	8.70242e+07	76614	1135.88
Total	8.7148e+07	76616	1137.46
Tukey's Post Hoc Test
Group 1	Group 2	Mean diff.	SE of diff.	q	P value	Summary
screen	unsup	2.29607	0.251334	9.13553	3.1451e-10	***
	semi	2.96886	0.248382	11.9528	2.93099e-14	***
unsup	semi	0.672796	0.0925552	7.26913	8.22165e-07	***

## Sheet: Grade
ANOVA results for slope
Description
Groups	Mean	SE	Count	z	P value	Summary
screen	0.0444257	0.00880358	25539	5.04632	4.50398e-07	***
unsup	0.0141056	0.0073583	25539	1.91697	0.0552418	NS
semi	0.010243	0.00772392	25539	1.32613	0.184795	NS
ANOVA
Sources	SS	df	MS	F	P value	Summary
Between Groups	17.9001	2	8.95007	5.49559	0.00410647	**
Within Groups	124773	76614	1.62859
Total	124791	76616	1.62878
Tukey's Post Hoc Test
Group 1	Group 2	Mean diff.	SE of diff.	q	P value	Summary
screen	unsup	0.03032	0.00811318	3.73713	0.0224097	*
	semi	0.0341827	0.00828136	4.12767	0.00983891	**
unsup	semi	0.00386267	0.00754333	0.512065	0.930287	NS
ANOVA results for none|mild
Description
Groups	Mean	SE	Count	z	P value	Summary
screen	30.5497	5.49044	25539	5.56416	2.63425e-08	***
unsup	-10.5718	7.03645	25539	-1.50243	0.132985	NS
semi	60.3019	43.3633	25539	1.39062	0.16434	NS
ANOVA
Sources	SS	df	MS	F	P value	Summary
Between Groups	6.46924e+07	2	3.23462e+07	1.93855	0.143919	NS
Within Groups	1.27836e+12	76614	1.66857e+07
Total	1.27843e+12	76616	1.66861e+07
ANOVA results for mild|high
Description
Groups	Mean	SE	Count	z	P value	Summary
screen	64.0992	12.1372	25539	5.2812	1.2834e-07	***
unsup	184.091	94.5684	25539	1.94664	0.0515773	NS
semi	171.297	127.048	25539	1.34828	0.177569	NS
ANOVA
Sources	SS	df	MS	F	P value	Summary
Between Groups	2.2179e+08	2	1.10895e+08	0.516274	0.596742	NS
Within Groups	1.64566e+13	76614	2.14798e+08
Total	1.64568e+13	76616	2.14796e+08

## Sheet: Smoking
ANOVA results for slope
Description
Groups	Mean	SE	Count	z	P value	Summary
screen	0.153199	0.0219322	25539	6.98513	2.84583e-12	***
unsup	0.00957425	0.0190085	25539	0.503683	0.614484	NS
semi	0.0476975	0.0197999	25539	2.40898	0.0159974	*
ANOVA
Sources	SS	df	MS	F	P value	Summary
Between Groups	282.735	2	141.368	13.453	1.44036e-06	***
Within Groups	805081	76614	10.5083
Total	805364	76616	10.5117
Tukey's Post Hoc Test
Group 1	Group 2	Mean diff.	SE of diff.	q	P value	Summary
screen	unsup	0.143625	0.0205225	6.99843	2.23496e-06	***
	semi	0.105502	0.0208933	5.04956	0.00103784	**
unsup	semi	-0.0381232	0.0194082	1.96428	0.346666	NS
ANOVA results for none|mild
Description
Groups	Mean	SE	Count	z	P value	Summary
screen	9.31838	1.15111	25539	8.09516	5.71908e-16	***
unsup	-18.446	39.1605	25539	-0.471037	0.637614	NS
semi	13.6153	5.13051	25539	2.65378	0.00795956	**
ANOVA
Sources	SS	df	MS	F	P value	Summary
Between Groups	1.54703e+07	2	7.73513e+06	0.582009	0.558777	NS
Within Groups	1.01823e+12	76614	1.32904e+07
Total	1.01825e+12	76616	1.32903e+07
ANOVA results for mild|high
Description
Groups	Mean	SE	Count	z	P value	Summary
screen	19.053	2.54406	25539	7.4892	6.92951e-14	***
unsup	268.323	530.207	25539	0.506072	0.612806	NS
semi	37.4541	15.0214	25539	2.49338	0.0126533	*
ANOVA
Sources	SS	df	MS	F	P value	Summary
Between Groups	9.8559e+08	2	4.92795e+08	0.205747	0.814039	NS
Within Groups	1.83502e+14	76614	2.39514e+09
Total	1.83503e+14	76616	2.39509e+09

## Sheet: CAGE
ANOVA results for slope
Description
Groups	Mean	SE	Count	z	P value	Summary
screen	0.381618	0.0197331	25539	19.339	2.52478e-83	***
unsup	0.495956	0.0188814	25539	26.2669	4.58197e-152	***
semi	0.386465	0.0181443	25539	21.2995	1.14745e-100	***
ANOVA
Sources	SS	df	MS	F	P value	Summary
Between Groups	213.547	2	106.774	11.6661	8.59518e-06	***
Within Groups	701209	76614	9.15249
Total	701422	76616	9.15504
Tukey's Post Hoc Test
Group 1	Group 2	Mean diff.	SE of diff.	q	P value	Summary
screen	unsup	-0.114338	0.0193119	5.9206	8.40098e-05	***
	semi	-0.0048479	0.0189554	0.255753	0.982132	NS
unsup	semi	0.10949	0.0185165	5.91311	8.59822e-05	***
ANOVA results for none|mild
Description
Groups	Mean	SE	Count	z	P value	Summary
screen	3.58164	0.169119	25539	21.1783	1.51509e-99	***
unsup	-0.0856147	0.0291378	25539	-2.93827	0.0033005	**
semi	1.85662	0.0784258	25539	23.6737	6.73727e-124	***
ANOVA
Sources	SS	df	MS	F	P value	Summary
Between Groups	171934	2	85967.2	283.656	1.83496e-123	***
Within Groups	2.32193e+07	76614	303.069
Total	2.33912e+07	76616	305.305
Tukey's Post Hoc Test
Group 1	Group 2	Mean diff.	SE of diff.	q	P value	Summary
screen	unsup	3.66725	0.121347	30.2213	0	***
	semi	1.72501	0.131817	13.0864	3.28626e-14	***
unsup	semi	-1.94224	0.0591592	32.8307	0	***
ANOVA results for mild|high
Description
Groups	Mean	SE	Count	z	P value	Summary
screen	7.52581	0.371685	25539	20.2478	3.71562e-91	***
unsup	5.57927	0.199617	25539	27.9499	6.60468e-172	***
semi	4.84223	0.21294	25539	22.7399	1.80756e-114	***
ANOVA
Sources	SS	df	MS	F	P value	Summary
Between Groups	98187.5	2	49093.8	25.8212	6.16265e-12	***
Within Groups	1.45666e+08	76614	1901.3
Total	1.45764e+08	76616	1902.53
Tukey's Post Hoc Test
Group 1	Group 2	Mean diff.	SE of diff.	q	P value	Summary
screen	unsup	1.94654	0.298326	6.52486	1.17949e-05	***
	semi	2.68358	0.302897	8.8597	1.12001e-09	***
unsup	semi	0.737042	0.206386	3.57119	0.03105	*

## Sheet: Concern No.
ANOVA results for slope
Description
Groups	Mean	SE	Count	z	P value	Summary
screen	0.596673	0.0111038	25539	53.7359	0	***
unsup	0.894913	0.0117704	25539	76.0307	0	***
semi	0.720951	0.010738	25539	67.1399	0	***
ANOVA
Sources	SS	df	MS	F	P value	Summary
Between Groups	1146.32	2	573.159	178.52	4.46489e-78	***
Within Groups	245978	76614	3.21062
Total	247124	76616	3.22549
Tukey's Post Hoc Test
Group 1	Group 2	Mean diff.	SE of diff.	q	P value	Summary
screen	unsup	-0.29824	0.011442	26.0655	0	***
	semi	-0.124279	0.0109225	11.3783	4.17444e-14	***
unsup	semi	0.173961	0.0112661	15.4412	2.90878e-14	***
ANOVA results for none|mild
Description
Groups	Mean	SE	Count	z	P value	Summary
screen	3.41561	0.0435838	25539	78.3688	0	***
unsup	0.767574	0.0156193	25539	49.1427	0	***
semi	2.05429	0.0226047	25539	90.8788	0	***
ANOVA
Sources	SS	df	MS	F	P value	Summary
Between Groups	89564.5	2	44782.3	1981.73	0	***
Within Groups	1.73129e+06	76614	22.5976
Total	1.82086e+06	76616	23.766
Tukey's Post Hoc Test
Group 1	Group 2	Mean diff.	SE of diff.	q	P value	Summary
screen	unsup	2.64803	0.0327377	80.8865	0	***
	semi	1.36132	0.0347169	39.212	0	***
unsup	semi	-1.28672	0.0194285	66.2282	0	***
ANOVA results for mild|high
Description
Groups	Mean	SE	Count	z	P value	Summary
screen	6.1861	0.0906138	25539	68.2688	0	***
unsup	4.71117	0.0437653	25539	107.646	0	***
semi	3.95191	0.042168	25539	93.7182	0	***
ANOVA
Sources	SS	df	MS	F	P value	Summary
Between Groups	65920.1	2	32960.1	325.235	2.23005e-141	***
Within Groups	7.76423e+06	76614	101.342
Total	7.83015e+06	76616	102.2
Tukey's Post Hoc Test
Group 1	Group 2	Mean diff.	SE of diff.	q	P value	Summary
screen	unsup	1.47493	0.0711557	20.7281	0	***
	semi	2.23419	0.0706718	31.6135	0	***
unsup	semi	0.759261	0.0429741	17.6679	0	***

## Sheet: Mentor-intrafam
ANOVA results for slope
Description
Groups	Mean	SE	Count	z	P value	Summary
screen	-0.260381	0.0120248	25539	-21.6536	5.62063e-104	***
unsup	-0.290802	0.0094787	25539	-30.6795	1.06909e-206	***
semi	-0.274739	0.0102308	25539	-26.854	7.56889e-159	***
ANOVA
Sources	SS	df	MS	F	P value	Summary
Between Groups	11.8297	2	5.91487	2.0489	0.128884	NS
Within Groups	221174	76614	2.88686
Total	221185	76616	2.88693
ANOVA results for none|mild
Description
Groups	Mean	SE	Count	z	P value	Summary
screen	-3.12925	0.219666	25539	-14.2455	4.78234e-46	***
unsup	2.39623	0.0492419	25539	48.6624	0	***
semi	-0.498788	0.0900139	25539	-5.54123	3.00354e-08	***
ANOVA
Sources	SS	df	MS	F	P value	Summary
Between Groups	390162	2	195081	389.852	3.50855e-169	***
Within Groups	3.83374e+07	76614	500.397
Total	3.87276e+07	76616	505.476
Tukey's Post Hoc Test
Group 1	Group 2	Mean diff.	SE of diff.	q	P value	Summary
screen	unsup	-5.52547	0.159182	34.7117	0	***
	semi	-2.63046	0.167862	15.6703	1.39888e-14	***
unsup	semi	2.89501	0.0725509	39.9032	0	***
ANOVA results for mild|high
Description
Groups	Mean	SE	Count	z	P value	Summary
screen	-8.92595	0.486005	25539	-18.366	2.45991e-75	***
unsup	-7.29382	0.294751	25539	-24.7457	3.44903e-135	***
semi	-4.73794	0.238301	25539	-19.8821	5.80914e-88	***
ANOVA
Sources	SS	df	MS	F	P value	Summary
Between Groups	227602	2	113801	35.1911	5.29338e-16	***
Within Groups	2.47755e+08	76614	3233.8
Total	2.47982e+08	76616	3236.69
Tukey's Post Hoc Test
Group 1	Group 2	Mean diff.	SE of diff.	q	P value	Summary
screen	unsup	-1.63214	0.40192	4.06085	0.0113896	*
	semi	-4.18801	0.382746	10.942	4.81837e-14	***
unsup	semi	-2.55588	0.268016	9.53626	4.65157e-11	***

## Sheet: Mentor-extrafam
ANOVA results for slope
Description
Groups	Mean	SE	Count	z	P value	Summary
screen	-0.0422078	0.00332339	25539	-12.7002	5.89645e-37	***
unsup	-0.0461653	0.00243415	25539	-18.9656	3.27988e-80	***
semi	-0.0480492	0.00282519	25539	-17.0075	7.23041e-65	***
ANOVA
Sources	SS	df	MS	F	P value	Summary
Between Groups	0.454024	2	0.227012	1.06873	0.343451	NS
Within Groups	16273.9	76614	0.212414
Total	16274.3	76616	0.212414
ANOVA results for none|mild
Description
Groups	Mean	SE	Count	z	P value	Summary
screen	-24.459	2.29461	25539	-10.6593	1.57699e-26	***
unsup	9.14114	0.353964	25539	25.8251	4.63675e-147	***
semi	-7.46791	0.7539	25539	-9.90571	3.93156e-23	***
ANOVA
Sources	SS	df	MS	F	P value	Summary
Between Groups	1.4417e+07	2	7.20851e+06	142.101	2.51405e-62	***
Within Groups	3.88647e+09	76614	50728
Total	3.90089e+09	76616	50914.8
Tukey's Post Hoc Test
Group 1	Group 2	Mean diff.	SE of diff.	q	P value	Summary
screen	unsup	-33.6002	1.64172	20.4664	0	***
	semi	-16.9911	1.70786	9.94876	6.00786e-12	***
unsup	semi	16.6091	0.588921	28.2025	0	***
ANOVA results for mild|high
Description
Groups	Mean	SE	Count	z	P value	Summary
screen	-59.9109	5.08371	25539	-11.7849	4.67139e-32	***
unsup	-50.8649	2.95469	25539	-17.215	2.05019e-66	***
semi	-31.3504	2.12569	25539	-14.7483	3.15403e-49	***
ANOVA
Sources	SS	df	MS	F	P value	Summary
Between Groups	1.08826e+07	2	5.44129e+06	16.3502	7.95657e-08	***
Within Groups	2.54969e+10	76614	332797
Total	2.55078e+10	76616	332931
Tukey's Post Hoc Test
Group 1	Group 2	Mean diff.	SE of diff.	q	P value	Summary
screen	unsup	-9.04595	4.15778	2.17567	0.272931	NS
	semi	-28.5605	3.89632	7.33012	6.53077e-07	***
unsup	semi	-19.5145	2.57379	7.58204	2.47496e-07	***

## Sheet: Sleep cycle
ANOVA results for slope
Description
Groups	Mean	SE	Count	z	P value	Summary
screen	0.416006	0.0209211	25539	19.8845	5.54432e-88	***
unsup	0.439261	0.0196772	25539	22.3234	2.19088e-110	***
semi	0.40903	0.0189083	25539	21.6323	8.92484e-104	***
ANOVA
Sources	SS	df	MS	F	P value	Summary
Between Groups	12.7987	2	6.39937	0.63575	0.529541	NS
Within Groups	771185	76614	10.0658
Total	771198	76616	10.0658
ANOVA results for none|mild
Description
Groups	Mean	SE	Count	z	P value	Summary
screen	4.28453	0.150873	25539	28.3983	2.12435e-177	***
unsup	0.835431	0.0343876	25539	24.2946	2.23807e-130	***
semi	2.74284	0.0730745	25539	37.5349	2.48913e-308	***
ANOVA
Sources	SS	df	MS	F	P value	Summary
Between Groups	152479	2	76239.4	305.81	5.19876e-133	***
Within Groups	1.91001e+07	76614	249.303
Total	1.92526e+07	76616	251.287
Tukey's Post Hoc Test
Group 1	Group 2	Mean diff.	SE of diff.	q	P value	Summary
screen	unsup	3.4491	0.109419	31.5219	0	***
	semi	1.54169	0.118538	13.0058	3.43059e-14	***
unsup	semi	-1.90741	0.0571069	33.4007	0	***
ANOVA results for mild|high
Description
Groups	Mean	SE	Count	z	P value	Summary
screen	7.90346	0.33174	25539	23.8242	1.8739e-125	***
unsup	7.184	0.264246	25539	27.1868	9.29497e-163	***
semi	5.56424	0.198123	25539	28.0848	1.50137e-173	***
ANOVA
Sources	SS	df	MS	F	P value	Summary
Between Groups	73324.3	2	36662.1	19.6532	2.93033e-09	***
Within Groups	1.4292e+08	76614	1865.45
Total	1.42993e+08	76616	1866.36
Tukey's Post Hoc Test
Group 1	Group 2	Mean diff.	SE of diff.	q	P value	Summary
screen	unsup	0.719454	0.299898	2.399	0.206552	NS
	semi	2.33922	0.273225	8.5615	4.24003e-09	***
unsup	semi	1.61977	0.233536	6.93583	2.80222e-06	***

[truncated: 46 more sheets: Sleep amount, PSQI-C1, PSQI-C2, PSQI-C3, PSQI-C4, PSQI-C5, PSQI-C6, PSQI-C7, PSQI, LSAS1, LSAS2, SAS, BDI, BAI, LEC-DE, LEC, IES-R-I, IES-R-A, IES-R-H, IES-R …]
